# Supplementary material for: The Utilization of Indoleacetic Acid to Enhance the Tolerance of Microalgae to Antibiotics, Removal Capability, and Lipid Production
Source: Microorganisms. 2026 Mar 27;14(4):769. doi: 10.3390/microorganisms14040769 (PMC13118848; doi:10.3390/microorganisms14040769)
Supplement: Supplementary file 1 [file microorganisms-14-00769-s001.zip]

Archive with 1 entries (1 files):
- microorganisms-4204610-supplementary.pdf
